# Supplementary material for: Antimalarial target vulnerability of the putative Plasmodium falciparum methionine synthase
Source: PeerJ. 2024 Jan 15;12:e16595. doi: 10.7717/peerj.16595 (PMC10795524; doi:10.7717/peerj.16595)
Supplement: Supplemental Information 6 — Color key:- Yellow: unique 6 bp restriction sites; Cyan: 3x haemagglutinin (HA) epitopes; Gray: RNA spacer; Red: glmS ribozyme (Bacillus subtilis); Dark blue: Plasmodium berghei DHFR-TS terminator; Blue: Plasmodium falciparum histidine-rich protein 2 terminator; Green: Blasticidin-S-deaminase open reading frame; Brown: Plasmodium falciparum calmodulin promoter. [file peerj-12-16595-s006.odt]

>px3HA_glmS (5909 bp),
ggtaccTACCCGTACGACGTCCCGGACTACGCTGGCTATCCCTATGATGTGCCCGATTATGCGTATCCGTACGATGTTCCAGATTATGCCGCTGCTAGCTAACCATGGCGCGACGCGTACTAGCTAACCATGGCGCGACGCGTACTAGTCACATATAATTATAGCGCCCGAACTAAGCGCCCGGAAAAAGGCTTAGTTGACGAGGATGGAGGTTATCGAATTTTCGGCGGATGCCTCCCGGCTGAGTGTGCAGATCACAGCCGTAAGGATTTCTTCAAACCAAGGGGGTGACTCCTTGAACAAAGAGAAATCACATGATCTTCCAAAAAACATGTAGGAAGGGGACTCGAGGGATATGGCAGCTTAATGTTCGTTTTTCTTATTTATATATTTATACCAATTGATTGTATTTATAACTGTAAAAATGTGTATGTTGTGTGCATATTTTTTTTTGTGCATGCACATGCATGTAAATAGCTAAAATTATGAACATTTTATTTTTTGTTCAGAAAAAAAAAACTTTACACACATAAAATGGCTAGTATGAATAGCCATATTTTATATAAATTAAATCCTATGAATTTATGACCATATTAAAAATTTAGATATTTATGGAACATAATATGTTTGAAACAATAAGACAAAATTATTATTATTATTATTATTTTTACTGTTATAATTATGTGTCTCCTTCAATGATTCATAAATAGTTGGACTTGATTTTTAAAATGTTTATAATATGATTAGCATAGTTAAATAAAAAAAGTTGAAAAATTAAAAAAAAACATATAAACACAAATGATGGTTTTTCCTTCAATTTCGATATCATATAGCAATCGTATTAGCAGGTAAATGAGCAAGGTTAATAAAAAAATGGTAAAAAAAAAAAATTGGGGAAAAATAAACAAGGTGTCTTTATCTACACTTTGGCTTTACAATGTATAATTTATATGCATACAAAAAAATTTTGATAAAATTGTAAAAAGGTGAATAAAATAACATTGTAACAGTAGTAGATAGTAAAGGGAAGGTGTTGCTCAAATAGTGTCGAAACAAAACTGGCATAAAGAAAAATTGATATTGAGCAGAGGATATGCGCATAATGGTATTTTGTTTGTTTGTTTGTTTTCTCATTTTTTGAGACAGCTCAATTCTTTATGTCCACAACATCATCGGACTTTTCTTCTTCAGGGTAGGCGGCCGCAGCTTGAGTATTCTATAGTGTCACCTAAATAGCTTGGCGTAATCATGGTCATAGCTGTTTCCTGTGTGAAATTGTTATCCGCTCACAATTCCACACAACATACGAGCCGGAAGCATAAAGTGTAAAGCCTGGGGTGCCTAATGAGTGAGCTAACTCACATTAATTGCGTTGCGCTCACTGCCCGCTTTCCAGTCGGGAAACCTGTCGTGCCAGCTGCATTAATGAATCGGCCAACGCGCGGGGAGAGGCGGTTTGCGTATTGGGCGCTCTTCCGCTTCCTCGCTCACTGACTCGCTGCGCTCGGTCGTTCGGCTGCGGCGAGCGGTATCAGCTCACTCAAAGGCGGTAATACGGTTATCCACAGAATCAGGGGATAACGCAGGAAAGAACATGTGAGCAAAAGGCCAGCAAAAGGCCAGGAACCGTAAAAAGGCCGCGTTGCTGGCGTTTTTCGATAGGCTCCGCCCCCCTGACGAGCATCACAAAAATCGACGCTCAAGTCAGAGGTGGCGAAACCCGACAGGACTATAAAGATACCAGGCGTTTCCCCCTGGAAGCTCCCTCGTGCGCTCTCCTGTTCCGACCCTGCCGCTTACCGGATACCTGTCCGCCTTTCTCCCTTCGGGAAGCGTGGCGCTTTCTCATAGCTCACGCTGTAGGTATCTCAGTTCGGTGTAGGTCGTTCGCTCCAAGCTGGGCTGTGTGCACGAACCCCCCGTTCAGCCCGACCGCTGCGCCTTATCCGGTAACTATCGTCTTGAGTCCAACCCGGTAAGACACGACTTATCGCCACTGGCAGCAGCCACTGGTAACAGGATTAGCAGAGCGAGGTATGTAGGCGGTGCTACAGAGTTCTTGAAGTGGTGGCCTAACTACGGCTACACTAGAAGGACAGTATTTGGTATCTGCGCTCTGCTGAAGCCAGTTACCTTCGGAAAAAGAGTTGGTAGCTCTTGATCCGGCAAACAAACCACCGCTGGTAGCGGTGGTTTTTTTGTTTGCAAGCAGCAGATTACGCGCAGAAAAAAAGGATCTCAAGAAGATCCTTTGATCTTTTCTACGGGGTCTGACGCTCAGTGGAACGAAAACTCACGTTAAGGGATTTTGGTCATGAGATTATCAAAAAGGATCTTCACCTAGATCCTTTTAAATTAAAAATGAAGTTTTAAATCAATCTAAAGTATATATGAGTAAACTTGGTCTGACAGTTACCAATGCTTAATCAGTGAGGCACCTATCTCAGCGATCTGTCTATTTCGTTCATCCATAGTTGCCTGACTCCCCGTCGTGTAGATAACTACGATACGGGAGGGCTTACCATCTGGCCCCAGTGCTGCAATGATACCGCGAGACCCACGCTCACCGGCTCCAGATTTATCAGCAATAAACCAGCCAGCCGGAAGGGCCGAGCGCAGAAGTGGTCCTGCAACTTTATCCGCCTCCATCCAGTCTATTAATTGTTGCCGGGAAGCTAGAGTAAGTAGTTCGCCAGTTAATAGTTTGCGCAACGTTGTTGGCATTGCTACAGGCATCGTGGTGTCACGCTCGTCGTTTGGTATGGCTTCATTCAGCTCCGGTTCCCAACGATCAAGGCGAGTTACATGATCCCCCATGTTGTGCAAAAAAGCGGTTAGCTCCTTCGGTCCTCCGATCGTTGTCAGAAGTAAGTTGGCCGCAGTGTTATCACTCATGGTTATGGCAGCACTGCATAATTCTCTTACTGTCATGCCATCCGTAAGATGCTTTTCTGTGACTGGTGAGTACTCAACCAAGTCATTCTGAGAATAGTGTATGCGGCGACCGAGTTGCTCTTGCCCGGCGTCAATACGGGATAATACCGCGCCACATAGCAGAACTTTAAAAGTGCTCATCATTGGAAAACGTTCTTCGGGGCGAAAACTCTCAAGGATCTTACCGCTGTTGAGATCCAGTTCGATGTAACCCACTCGTGCACCCAACTGATCTTCAGCATCTTTTACTTTCACCAGCGTTTCTGGGTGAGCAAAAACAGGAAGGCAAAATGCCGCAAAAAAGGGAATAAGGGCGACACGGAAATGTTGAATACTCATACTCTTCCTTTTTCAATATTATTGAAGCATTTATCAGGGTTATTGTCTCATGAGCGGATACATATTTGAATGTATTTAGAAAAATAAACAAATAGGGGTTCCGCGCACATTTCCCCGAAAAGTGCCACCTGACGTCTAAGAAACCATTATTATCATGACATTAACCTATAAAAATAGGCGTATCACGAGGCCCTTTCGTCTCGCGCGTTTCGGTGATGACGGTGAAAACCTCTGACACATGCAGCTCCCGGAGACGGTCACAGCTTGTCTGTAAGCGGATGCCGGGAGCAGACAAGCCCGTCAGGGCGCGTCAGCGGGTGTTGGCGGGTGTCGGGGCTGGCTTAACTATGCGGCATCAGAGCAGATTGTACTGAGAGTGCACCATATGCGGTGTGAAATACCGCACAGATGCGTAAGGAGAAAATACCGCATCAGGCGCCATTCGCCATTCAGGCTGCGCAACTGTTGGGAAGGGCGATCGGTGCGGGCCTCTTCGCTATTACGCCAGCTGGCGAAAGGGGGATGTGCTGCAAGGCGATTAAGTTGGGTAACGCCAGGGTTTTCCCAGTCACGACGTTGTAAAACGACGGCCAGTGAATTGTAATACGACTCACTATAGAATTCTAGATTTAATAAATATGTTCTTATATATAATGAGAAATAAATATTTAACATATGTTTAAAAAGAAAAATTTAAGATTTACATGATTAGGAATAAAAATATTAAAAGCTATATATTAATGTTGTACTTTATGTTCATATTGTAAAAGATAAATATAATTTTTATTAAAATTTATATTTATTATTATTATAAGTTCTTAGAAAATACATTTTGTTTTAAAATAATACTATAAAAAGAACAATAATAAAAATAAAATACAATTAAAACATAATTAAAAAAGAAAAATACAGACAGTAAAAAAAATCGCTATCCCATAAATTACAAAACATGAATTAATAAACATATATTGTTTATTAATAAAATTGTAAGTTATTTTTATATATACATAATAAATTAAAGATACTGAAACAATAATTTTAAATGTAAATAAATGAATAATGATATGTTTTATATGATTCATTATTCTATATTTATAAGGAAGATTACAAAAAAAAAATTCATATGTATTTTTTTTGTAATTTCTGTGTTTATGTTTTTATTTTTATAATATTTTTAATCTATTATTAAATAAGCTTTTAGCCCTCCCACACATAACCAGAGGGCAGCAATTCACGAATCCCAACTGCCGTCGGCTGTCCATCACTGTCCTTCACTATCGCTTTGATCCCAGGATGCAGATCGAGAAGCACCTGTCGACACCGTCCGCAGGGGCTCAAGATGCCCCTGTTCTCATTTCCGATCGCGACGATACAAGTCAGGTTGCCAGCTGCCGCAGCAGCAGCAGTGCCCAGCACCACGAGTTCTGCACAAGGTCCCCCAGTAAAATGATATACATTGACACCAGTGAAGATGCGGCCGTCGCTAGAGAGAGCTGCGCTGGCGACGCTGTAGTCTTCAGAGATGGGGATGCTGTTGATTGTAGCCGTTGCTCTTTCAATGAGGGTGGATTCTTCTTGAGACAAAGGCATGGATCCTGATATATTTCTATTAGGTATTTATTATTATAAAATATAAATCTTGAATGATAATAAATAAAATATTAGTTATTCCTTTTCTAGTTTAAAATATACATATTATAAATATATATATATATATATATATTTTTATTGTGACAAGAATATATAATTATAAATTATATTATTTATTTTTGTATTTTTTTTTTTTTTTTTTTTTTTTTCTTTTTTTGTTTTATTTTTCTTTTTTTTTATAAATATTATTTTTTTCTTTTATCATGCACATTGGAATAATACATTAATATATATATATATATTATATTATACATATATTGAATAATGTTTATAAAAAATGCATAACTTATATGAATATAATTTTTTTTAAATATGACAAAAAGAAAAAAAAAAAAAACCAAAAAAAATTAAAATTGAAATGAAATATATAAATATATTATTTATATATATTATACATTGTTTAATACTACTACATGTATATATATATATTATATATATATATATATATCAATTTTTTCAAAAATAAATTAATATAAAAAGAGGGGAAAAAAAAAAAAAAAAAAAAAAAAAGATAATTAAGTAAGCATTTAAAAATATATAAATTGATAATATATAAAATTAATCACATATAAACTAATATAATTTATAAAATAAGGAAAATAAAATATTACCATAAAATAAAAATAAAAATAAAAAAAAAAAAAAAAAACACCTTTTTTTATATATATTAATATATAATTATCTCTTAGAAAAAATATTGTATAATTATATATGTAATGATTTATATAAAAAAATAAAATTATACAAGTATATATTTTGTTTCTATAAATTGATACATAACTTAACTAAGGTCTTACTTTTACTAACTTAGGTCATACTTCTACTAACATAAGTCTTAACTTACCTAACATAGGTCTTAACTTGACTAATCTAGGTATGAACTTCAATAACTAAGGTCTTAACATGACTAACATAGGTCTTAACTTAACTAACTTAGGTCATACTTCGATTAACTAAGGTCTTACATTCACTGATATAGGTCTTAA
