# Supplementary material for: Antimalarial target vulnerability of the putative Plasmodium falciparum methionine synthase
Source: PeerJ. 2024 Jan 15;12:e16595. doi: 10.7717/peerj.16595 (PMC10795524; doi:10.7717/peerj.16595)
Supplement: Supplemental Information 9 — Raw data from western blotting shown in Fig. 3A. [file peerj-12-16595-s009.csv]

Parasite	Signal
MS	44.94318182
MS	68.94661054
MS	39.52212988
DHFR-TS	44.82722292
DHFR-TS	35.61208267
DHFR-TS	38.95369388
