# Supplementary material for: Antimalarial target vulnerability of the putative Plasmodium falciparum methionine synthase
Source: PeerJ. 2024 Jan 15;12:e16595. doi: 10.7717/peerj.16595 (PMC10795524; doi:10.7717/peerj.16595)
Supplement: Supplemental Information 10 — Raw data from proliferation assay shown in Fig. 3B. [file peerj-12-16595-s010.csv]

parasite	dose	response
3D7	0.00003	100.8687856
3D7	7.00E-05	101.1790662
3D7	1.50E-04	103.3096596
3D7	3.00E-04	103.1855474
3D7	6.00E-04	104.7576357
3D7	1.25E-03	100.8067295
3D7	2.50E-03	97.60049678
3D7	5.00E-03	93.23588316
3D7	1.00E-03	70.44060257
3D7	2.00E-02	5.984981592
MS_glmS_1	0.00003	103.0912152
MS_glmS_1	7.00E-05	103.6993231
MS_glmS_1	1.50E-04	109.1722942
MS_glmS_1	3.00E-04	107.9054027
MS_glmS_1	6.00E-04	105.7263494
MS_glmS_1	1.25E-03	113.0743199
MS_glmS_1	2.50E-03	104.459458
MS_glmS_1	5.00E-03	98.27702761
MS_glmS_1	1.00E-03	66.14866008
MS_glmS_1	2.00E-02	4.22300533
DHFRTS_glmS	0.00003	107.3178442
DHFRTS_glmS	7.00E-05	84.24213687
DHFRTS_glmS	1.50E-04	95.70096412
DHFRTS_glmS	3.00E-04	92.14477636
DHFRTS_glmS	6.00E-04	82.10842421
DHFRTS_glmS	1.25E-03	55.39750277
DHFRTS_glmS	2.50E-03	29.55587166
DHFRTS_glmS	5.00E-03	17.78093883
DHFRTS_glmS	1.00E-03	18.01801802
DHFRTS_glmS	2.00E-02	-8.850956219
3D7	0.00003	102.2193786
3D7	7.00E-05	99.58011757
3D7	1.50E-04	95.26132683
3D7	3.00E-04	95.24133243
3D7	6.00E-04	100.0199944
3D7	1.25E-03	98.7603471
3D7	2.50E-03	100.6398209
3D7	5.00E-03	93.94169633
3D7	1.00E-03	46.75490863
3D7	2.00E-02	-5.830367497
MS_glmS_1	0.00003	102.784232
MS_glmS_1	7.00E-05	101.9028924
MS_glmS_1	1.50E-04	103.725663
MS_glmS_1	3.00E-04	101.0215528
MS_glmS_1	6.00E-04	102.6440189
MS_glmS_1	1.25E-03	103.4051759
MS_glmS_1	2.50E-03	99.65948241
MS_glmS_1	5.00E-03	99.55933018
MS_glmS_1	1.00E-03	60.23956414
MS_glmS_1	2.00E-02	-3.49731592
DHFRTS_glmS	0.00003	104.5687575
DHFRTS_glmS	7.00E-05	81.0464415
DHFRTS_glmS	1.50E-04	82.10193004
DHFRTS_glmS	3.00E-04	81.19722557
DHFRTS_glmS	6.00E-04	71.69782871
DHFRTS_glmS	1.25E-03	48.10012063
DHFRTS_glmS	2.50E-03	24.72858866
DHFRTS_glmS	5.00E-03	14.17370326
DHFRTS_glmS	1.00E-03	13.8721351
DHFRTS_glmS	2.00E-02	-5.352834741
3D7	0.00003	95.29011297
3D7	7.00E-05	95.40181016
3D7	1.50E-04	96.05337711
3D7	3.00E-04	97.87776455
3D7	6.00E-04	95.92306372
3D7	1.25E-03	97.76606736
3D7	2.50E-03	92.25567263
3D7	5.00E-03	88.79305973
3D7	1.00E-03	66.47223785
3D7	2.00E-02	3.94042742
MS_glmS_1	0.00003	97.21059176
MS_glmS_1	7.00E-05	97.37064056
MS_glmS_1	1.50E-04	99.51986731
MS_glmS_1	3.00E-04	98.33093336
MS_glmS_1	6.00E-04	95.61010374
MS_glmS_1	1.25E-03	99.47413909
MS_glmS_1	2.50E-03	95.72442432
MS_glmS_1	5.00E-03	88.15640243
MS_glmS_1	1.00E-03	58.57023833
MS_glmS_1	2.00E-02	4.153645935
DHFRTS_glmS	0.00003	108.8193457
DHFRTS_glmS	7.00E-05	99.25715189
DHFRTS_glmS	1.50E-04	93.96238344
DHFRTS_glmS	3.00E-04	92.69796112
DHFRTS_glmS	6.00E-04	85.11142722
DHFRTS_glmS	1.25E-03	60.61324482
DHFRTS_glmS	2.50E-03	31.21542595
DHFRTS_glmS	5.00E-03	21.96933776
DHFRTS_glmS	1.00E-03	21.49517939
DHFRTS_glmS	2.00E-02	-5.926979611
3D7	2.00E-02	0.303292894
3D7	1.00E-03	8.102253033
3D7	5.00E-03	61.39514731
3D7	2.50E-03	88.17157712
3D7	1.25E-03	99.35008666
3D7	6.25E-04	86.74176776
3D7	3.13E-04	101.559792
3D7	1.56E-04	85.83188908
3D7	7.81E-05	96.49046794
3D7	3.91E-05	100.1299827
3D7	2.00E-02	13.90532544
3D7	1.00E-03	15.68047337
3D7	5.00E-03	66.27218935
3D7	2.50E-03	96.00591716
3D7	1.25E-03	98.66863905
3D7	6.25E-04	88.46153846
3D7	3.13E-04	88.01775148
3D7	1.56E-04	84.46745562
3D7	7.81E-05	101.3313609
3D7	3.91E-05	97.33727811
3D7	2.00E-02	8.192771084
3D7	1.00E-03	16.3253012
3D7	5.00E-03	83.91566265
3D7	2.50E-03	112.6506024
3D7	1.25E-03	120.6024096
3D7	6.25E-04	101.9879518
3D7	3.13E-04	97.46987952
3D7	1.56E-04	103.9759036
3D7	7.81E-05	94.93975904
3D7	3.91E-05	106.8674699
DHFRTS_glmS	2.00E-02	-7.116564417
DHFRTS_glmS	1.00E-03	-1.963190184
DHFRTS_glmS	5.00E-03	1.533742331
DHFRTS_glmS	2.50E-03	4.478527607
DHFRTS_glmS	1.25E-03	16.62576687
DHFRTS_glmS	6.25E-04	43.6809816
DHFRTS_glmS	3.13E-04	77.91411043
DHFRTS_glmS	1.56E-04	95.76687117
DHFRTS_glmS	7.81E-05	96.68711656
DHFRTS_glmS	3.91E-05	100.1840491
DHFRTS_glmS	2.00E-02	6.916243655
DHFRTS_glmS	1.00E-03	11.10406091
DHFRTS_glmS	5.00E-03	13.38832487
DHFRTS_glmS	2.50E-03	15.4822335
DHFRTS_glmS	1.25E-03	24.80964467
DHFRTS_glmS	6.25E-04	44.03553299
DHFRTS_glmS	3.13E-04	73.73096447
DHFRTS_glmS	1.56E-04	87.81725888
DHFRTS_glmS	7.81E-05	96.57360406
DHFRTS_glmS	3.91E-05	96.38324873
DHFRTS_glmS	2.00E-02	12.19127693
DHFRTS_glmS	1.00E-03	14.87125591
DHFRTS_glmS	5.00E-03	14.39831844
DHFRTS_glmS	2.50E-03	18.65475565
DHFRTS_glmS	1.25E-03	29.68996322
DHFRTS_glmS	6.25E-04	47.81923279
DHFRTS_glmS	3.13E-04	86.12716763
DHFRTS_glmS	1.56E-04	92.2753547
DHFRTS_glmS	7.81E-05	112.9269574
DHFRTS_glmS	3.91E-05	108.1975828
